# Supplementary material for: CDCP1 promotes compensatory renal growth by integrating Src and Met signaling
Source: Life Sci Alliance. 2021 Feb 11;4(4):e202000832. doi: 10.26508/lsa.202000832 (PMC7893822; doi:10.26508/lsa.202000832)
Supplement: Supplementary file 5 [file LSA-2020-00832_TableS1.xlsx]

## Sheet: Sheet1
Table S1
Inhibitor screening data
		Inhibiting effect
Target	Compound	Protrusion formation	Multilayer construction
Met	PF-04217903	+++	+++
Met	SU11274	++	++
Met	PHA-665752	++	++
Met	Met/Ron inhibitor	++	++
Fms	GW2580	+	+
Flt-3	Flt-3 Inhibitor	-	-
EGFR/Her2	Lapatinib	-	-
EGFR	Gefitinib	-	-
EGFR	Erlotinib	-	-
VEGFR	VEGFR2 kinase inhibitor I	-	-
PDGFR	SU11652	-	-
IGF-IR	AGL 2263	-	-
IGF-IR	OSI-906	-	-
FGFR	PD173074	-	-
TGFb-R	LY2157299	-	-
Src	Dasatinib	+++	+++
STAT3	5,15-DPP	+++	++
STAT3	WP1066	++	++
STAT3	S3i-201	++	++
STAT3	Stattic	++	++
MEK	U-0126	+	+
PI3K	LY-294002	-	++
Akt	AKT inhibitor	+	+
Akt	Akt Inhibitor IV	+	+
Akt	Akt Inhibitor VIII	+	+
Akt	Akt Inhibitor XI	+	+
PKC	Go6983	-	-
Rac	Rac1 inhibitor	+	+
Rho/SRF	CCG-1423	-	-
ROCK	H-1152	-	-
ROCK	Y-27632	-	-
MLCK	ML-7	-	-
JAK	Ruxolitinib	-	-
JAK	Jak inhibitor I	-	-
GSK-3	TWS119	-	-
GSK-3	CT99021	-	-
HIF	Chetomin	++	++
HIF-PH	Dimethyloxalylglycine	-	-
Notch	DAPT	+	+
Wnt	IWR-1-endo	-	-
Hedgehog	Vismodegib	-	-
Aurora	MLN8237	+++	++
Aurora	ENMD-2076	+++	++
CDK	Alsterpaullone, 2-cyanoethyl	+	-
CDK	Cdk1/2 inhibitor III	+	-
CDK	NU6102	-	-
CDK	Kenpaullone	-	-
CDK	Cdk2/9 inhibitor	+	-
CDK	Purvalanol A	-	-
CDK	Olomoucine	+	-
CDK	Cdk4 inhibitor	+	+
CDK	3-ATA	+	-
ALK	A83-01	++	++
ALK	LDN193189	+	+
CCR2	RS 102895	-	-
CCR3	SB 328437	-	-
CXCR2	SB 225002	-	-
CXCR4	AMD3100 octahydrochloride	-	-
Tpl2	Tpl2 kinase inhibitor	-	-
MMP	Marimastat	+++	-
mTOR	Rapamycin	-	+++
mTOR	Temsirolimus	-	+++
mTOR	Everolimus	-	+++
mTOR	Torin1	-	+++
PDK1	OSU-03012	-	-
AMPK	Compound C	-	-
	+++	Inhibition
	++ / +	Weak inhibition
	-	No inhibition
