# Supplementary material for: CDCP1 promotes compensatory renal growth by integrating Src and Met signaling
Source: Life Sci Alliance. 2021 Feb 11;4(4):e202000832. doi: 10.26508/lsa.202000832 (PMC7893822; doi:10.26508/lsa.202000832)
Supplement: Supplementary file 7 [file LSA-2020-00832_TableS2.xlsx]

## Sheet: CDCP1-EGFP
Table S2
Upstream regulator analysis of CDCP1-EGFP overexpressed cysts
CDCP1-EGFP + Dox vs. CDCP1-EGFP - Dox
Upstream Regulator	Molecule Type	Predicted Activation State	Activation z-score	p-value of overlap	Target molecules in dataset	Mechanistic Network
IRF7	transcription regulator	Activated	4.745	1.73E-15	CD40,CMPK2,CXCL10,DHX58,FCGR1A,GBP1,HERC5,IDO1,IFI44,IFI44L,Ifi47,IFI6,IFIT1,IFIT2,IFIT3,IFITM1,IFNK,IRGM,ISG15,ISG20,ITGAM,MX2,OAS2,OAS3,PLAC8,PSMB9,S100A8,SAMD9L,TRIM22,USP18	166 (15)
JUN	transcription regulator	Activated	4.379	2.34E-08	APOC3,APP,BDNF,BGLAP,BIRC3,CD274,CD44,CLDN2,CSF1,CSF2,CXCL10,CXCL8,CYGB,DUSP1,F3,FN1,HPGD,IL10,IL1A,IL24,ITGAM,ITGB8,JUN,MMP1,MMP13,MMP3,MMP9,MVD,MYLPF,NCAM1,NFKBIA,PKIB,PLAUR,PTBP2,PTGES,PTGS2,SCD,SRSF2,TNC,WNT5A	231 (15)
STAT1	transcription regulator	Activated	4.340	5.29E-11	B2M,C3,CASP1,CD274,CD40,CIITA,CMPK2,CSF2,CXCL10,CXCL8,CYP1A2,FCGR1A,GBP1,GBP6,HIF1A,IDO1,Ifi47,IFI6,IFIT1,IFIT2,IFIT3,IFITM1,IL10,ISG15,JUN,MMP9,NEURL3,OAS2,PSMB9,PTGS2,RNF213,TLR3,TRIM22,USP18	229 (17)
IRF3	transcription regulator	Activated	3.968	2.19E-13	B2M,BIRC3,CMPK2,CXCL10,CXCL8,DHX58,FCGR1A,FST,GBP1,HLA-F,IFI44,Ifi47,IFI6,IFIT1,IFIT2,IFIT3,IFNK,IL10,IRGM,ISG15,ISG20,MMP3,MMP9,OAS2,OAS3,PLAC8,SAMD9L,USP18	134 (15)
NFATC2	transcription regulator	Activated	3.920	4.57E-05	CD40,CMPK2,CRYAB,CSF2,CXCL10,IFIT2,IFIT3,IL10,IL18,INHBA,IRGM,ISG15,ISG20,PTGS2,RGS2,TLR3,USP25	231 (17)
NFKB1	transcription regulator	Activated	3.720	2.15E-08	ANKRD1,APP,B2M,BIRC3,CCL20,CD40,CIITA,CSF1,CSF2,CXCL10,CXCL8,DUSP1,GBP1,HAS2,IL10,IL18,ISG15,LTB,LTC4S,Madcam1,MMP13,MMP3,MMP9,NFKBIA,PTGS2,SELP,TERT,TNFRSF4	209 (15)
SMARCA4	transcription regulator	Activated	3.638	2.21E-09	ACSL5,ANO1,AREG,ARHGAP30,ARHGDIB,BGLAP,C4orf26,CASP1,CD44,CIITA,CLIC2,CSF1,CXCR4,CYB5R2,CYP3A4,DHRS9,ELOVL6,ENO3,EPHA4,F3,FN1,GBP1,HLA-F,HNMT,HPGD,IFIT1,IFITM1,INHBA,ITGA5,JUN,MAFF,MAP1B,MEF2C,MMP1,MT-ND2,MYH3,MYLPF,NRIP3,PHLDB1,PKIA,PLAUR,PLEKHO1,PPAP2B,PSMB9,RGS2,SEMA7A,SLC40A1,SPRY2,TACSTD2,TBX2,TNNT2,TSPAN8,USP24	203 (12)
RELA	transcription regulator	Activated	3.412	1.65E-12	ANKRD1,APP,ARHGDIB,ASCL2,B2M,BACE1,BIRC3,C3,CCL20,CD40,CD44,CIITA,CSF2,CXCL10,CXCL8,CXCR4,CYP3A4,DUSP1,ERAP2,F3,GBP1,GCH1,HAS2,HIF1A,IL10,IL1A,ISG15,JUN,LTB,LTC4S,Madcam1,MMP1,MMP9,NFKBIA,OAS2,PSMB9,PTGES,PTGS2,SELP,TFPI2,TGM2,TNFRSF4,TPO	221 (14)
FOS	transcription regulator	Activated	3.324	6.85E-04	APLN,C3AR1,CLDN2,CXCL8,ESM1,FN1,GATA4,HAS2,HMOX1,HPGD,IL10,IL1RL1,LARGE,MGAT4A,MMP1,MMP13,MMP9,PDE6B,PLAUR,PTGS2,SLPI	54 (13)
IRF1	transcription regulator	Activated	3.275	8.44E-13	B2M,CASP1,CD274,CD40,CIITA,CXCL10,CXCL8,IDO1,IFI44L,IFIT1,IFIT2,IFIT3,IFITM1,IL10,IL18,ISG15,LTB,MMP9,OAS2,PIGR,PLA2G16,PSMB9,PTGS2,RARRES3,SELL,SLPI,TERT,TLR3,TRIM22	187 (15)
STAT3	transcription regulator	Activated	3.233	6.84E-11	AREG,CASP1,CCL20,CD274,CD40,CIITA,CSF2,CXCL10,CXCL8,F3,FCGR1A,FN1,FST,HAS2,HERC5,HIF1A,IFI44,IFI6,IFIT1,IFIT3,IFITM1,IL10,IL13RA2,ISG15,ISG20,ITGAM,ITGB2,KAT2B,LTF,MMP13,MMP3,MMP9,MX2,NDRG1,NR0B1,OAS2,OAS3,PHLDA1,PLAUR,PSMB9,PTGS2,TERT,TFPI2,THBD,TLR3,TNFSF11,TRIM22,WNT5A	215 (18)
STAT3	transcription regulator	Activated	3.124	2.60E-05	BCL2L1,CCDC88A,CXCL8,FN1,HAS2,HAVCR1,HMOX1,IL10,IL13RA2,IL17F,ISG20,ITGAM,MMP13,MMP9,MYH7,OAS2,PLAUR,PTGS2,S1PR1,TFPI2,THBD	56 (15)
EP300	transcription regulator	Activated	2.816	2.61E-04	AHI1,B2M,CXCL8,CXCR4,DUSP1,EPSTI1,EVL,FN1,HMGCR,HMGCS2,HSD11B1,HVCN1,IL17RE,ITGA9,ITGB2,JUN,LAMC2,MEF2C,MMP1,MSH5,NDRG1,OAS3,PDK4,PTGS2,SPSB1,TERT,TNC,TPO,TRPM1,USP18,WFS1,WNT5B	240 (19)
JUN	transcription regulator	Activated	2.794	5.10E-04	APOC3,C3AR1,CLDN2,CXCL8,CYGB,FN1,HMOX1,HPGD,IL10,IL1RL1,ITGAM,MCF2L,MMP1,MMP13,MMP9,PLAUR,PTGS2	57 (16)
JUNB	transcription regulator	Activated	2.774	2.55E-05	APOC3,FN1,HMOX1,HPGD,IL10,IL1RL1,MMP1,MMP13,MMP9,PLAUR	54 (12)
ETS2	transcription regulator	Activated	2.737	5.21E-03	HPGD,JUN,MMP1,MMP13,MMP3,MMP9,PLA2G16,TERT	201 (17)
IRF5	transcription regulator	Activated	2.732	1.37E-05	CMPK2,CXCL10,CXCR4,DHX58,IFI44,IFIT1,IFIT2,IFIT3,ISG15,ISG20,OAS2	127 (16)
REL	transcription regulator	Activated	2.704	4.57E-03	ACSS2,APP,B2M,CD40,CIITA,CSF2,CXCL10,CXCL8,F3,FN1,IL18,JUN,MMP9,NFKBIA,PLA2G16,TNFRSF4,ZHX3	194 (20)
CTNNB1	transcription regulator	Activated	2.619	6.19E-06	AOC3,ASCL2,BHLHE40,CD44,CLDN2,CLDN5,CTNNA2,CXCL8,CYP1A2,DIXDC1,ENO2,ENO3,FGFBP1,FN1,GPX2,HHEX,IDO1,IFITM1,IL10,ITGA1,ITGB2,JUN,KRT5,LAMC2,LIMD2,MMP1,MMP3,MMP9,MUC6,MYH3,NCAM1,NR0B1,NRG1,PLAUR,PTGS2,QPCT,S100A8,SCD,TBX5,TCF7,TDGF1,TERT,TGM2,TNC,TNFSF11,TSPAN8	201 (16)
EP300	transcription regulator	Activated	2.607	1.61E-02	BCL2L1,CD160,CXCL8,EPSTI1,FN1,HMOX1,IL17F,IL17RE,INS,MCF2L,MMP1,NTRK3,PTGS2,RNF157
HIF1A	transcription regulator	Activated	2.583	8.42E-04	APLN,BCL2L1,CXCL8,FN1,HMOX1,IL10,IL17F,LGALS1,MAFF,MMP1,MMP9,NOX4,PLAUR,PRKCA,PTGS2,RAPGEF6	67 (19)
FOS	transcription regulator	Activated	2.446	9.71E-04	BDNF,BGLAP,CD44,CLDN2,CXCL8,ELOVL6,ESM1,F3,FLRT2,FN1,GAS2,GATA4,HAS2,HPGD,IL10,IL1A,JUN,LTBP2,MMP1,MMP13,MMP3,MMP9,NSDHL,PDE6B,PGAM2,PHLDA1,PKIB,PLAUR,PTGS2,S100A8,S100A9,SCD,SEMA3A,SIRPA,SLPI,WNT5A,XDH	213 (20)
STAT2	transcription regulator	Activated	2.392	1.79E-08	CIITA,CXCL10,CXCL8,GBP1,IFI6,IFIT1,IFIT2,IFIT3,IFITM1,IL10,ISG15,OAS2,USP18	170 (15)
USF1	transcription regulator	Activated	2.379	4.53E-02	B2M,CIITA,DUSP1,PIGR,PTGS2,TBX2,TERT
HNF4A	transcription regulator	Activated	2.344	1.00E00	ABHD6,ADCY7,ALDH3A1,ALDH8A1,APOC3,BAAT,BCL2L1,C1S,CCL14,CDHR2,CLDN2,GABRE,ITIH3,OPA1,PNLIPRP1,RBP2,RPS6KA5,SLC22A3,SLPI,SYTL4,TPCN1,USH1C,WDFY2,ZC2HC1C
RELA	transcription regulator	Activated	2.309	5.93E-04	BCL2L1,CXCL8,HAS2,HMOX1,IL10,LTB,LTC4S,MMP1,MMP9,OAS2,PTGS2,REG3G,SELP,TFPI2,TNFRSF4	63 (14)
JUNB	transcription regulator	Activated	2.249	2.86E-07	ACLY,APOC3,C3,CD274,CSF2,DUSP1,FN1,HPGD,IL10,INHBA,MMP1,MMP13,MMP3,MMP9,MVD,PLAUR,PTBP2,SCD	203 (16)
ELK1	transcription regulator	Activated	2.236	1.18E-02	BRF1,JAM2,JUN,MMP13,MMP9,PTGS2
SP1	transcription regulator	Activated	2.230	5.73E-05	AGER,APOC3,CXCL8,FN1,HAS2,HMOX1,IL10,ITGAM,LAMA1,LTB,MMP1,MMP9,MYH7,PDE6B,PLAUR,PRKCA,PTGS2,SELL,TFPI2,THBD,THRB,TIMP2,TNFRSF4	59 (14)
PPRC1	transcription regulator	Activated	2.219	2.11E-04	CCL20,CXCL8,DDIT4,ESM1,IL13RA2,IL1A,PHLDA1,PTGS2
EBF1	transcription regulator	Activated	2.219	8.86E-02	CXCL10,INPPL1,INSR,PIK3R1,RASGRF2,SCD,TLR3,TNFSF11,UCP3
CEBPD	transcription regulator	Activated	2.207	5.87E-03	APOC3,CXCL8,IL10,ITGAM,MMP13,PTGS2	36 (5)
ELF3	transcription regulator	Activated	2.205	6.22E-04	CCL20,CSF2,FN1,MMP13,MMP3,PTGS2	173 (18)
EGR1	transcription regulator	Activated	2.200	1.38E-02	CSHL1,CXCL8,FN1,HMOX1,HPGD,ITGAM,MMP9,PTGS2
CREBBP	transcription regulator	Activated	2.190	2.46E-02	CD160,CXCL8,EPSTI1,HAS2,IL10,IL17F,IL17RE,MCF2L,MMP9,NTRK3,PTGS2,RNF157,SELP
NKX2-5	transcription regulator	Activated	2.189	1.56E-02	ANKRD1,GATA4,MEF2C,MYOCD,TBX5
MTPN	transcription regulator	Activated	2.178	1.78E-02	BNIP3,Casp12,CP,FN1,JUN,LTB,MMP3,S100A8
STAT4	transcription regulator	Activated	2.176	1.92E-03	ALDOC,C3,CXCL10,ENO2,FYB,GRTP1,IFIT2,IL10,ISG15,ISG20,LPIN1,LRP1,MAPK8IP3,NDRG1,PLAC8,RAMP2,RNF128,SETD5	207 (17)
CREBBP	transcription regulator	Activated	2.172	2.05E-05	AHI1,B2M,CCL26,CD44,CSF1,CXCL10,CXCL8,CXCR4,EPSTI1,EVL,HAS2,HMGCS1,HMGCS2,HSD11B1,HVCN1,IL10,IL17RE,ISG15,ITGA9,JUN,MEF2C,MMP9,NDRG1,OAS3,PSMB9,PTGS2,RGS2,SELP,SPSB1,TNC,TRPM1,USP18,WFS1,WNT5B	220 (23)
SMAD3	transcription regulator	Activated	2.168	1.45E-03	APOC3,COL6A3,DEPTOR,FN1,HAS2,HMOX1,MMP1,MMP13,MMP9,S1PR1,SLC51B	74 (13)
ETV4	transcription regulator	Activated	2.156	1.34E-04	CXCL8,FN1,HPGD,KRT5,MMP9,PLEC,PTGS2	123 (7)
ETV4	transcription regulator	Activated	2.156	1.67E-04	CXCL8,FN1,HPGD,MMP9,PTGS2	31 (5)
SMARCB1	transcription regulator	Activated	2.153	1.45E-02	BGLAP,BNIP3,CD44,COL5A2,CSF1,CXCR4,DAPK1,FCGR1A,GSN,IFITM1,MMP1,MYOM1,OAS3
ETS1	transcription regulator	Activated	2.144	8.56E-04	FN1,GABRE,HMOX1,HPGD,IL10,LTB,MMP1,MMP13,MMP9,NCF1,SELL	40 (7)
NFKB1	transcription regulator	Activated	2.062	4.13E-04	BCL2L1,CXCL8,HAS2,HMOX1,IL10,LTB,LTC4S,MMP13,MMP9,PTGS2,SELP,TNFRSF4	65 (15)
FOXO1	transcription regulator	Activated	2.062	8.92E-02	APOC3,ATP6V0D2,CXCL8,HMOX1,INS,MMP1,MMP9,SELL,SESN3,TNFRSF9
CTNNB1	transcription regulator	Activated	2.060	3.32E-01	BCL2L1,BMP1,CLDN2,COL4A2,CXCL8,FN1,IL10,MMP1,MMP9,PLAUR,PTGS2,RAB3A
MYOD1	transcription regulator	Activated	2.039	4.13E-03	ACSL5,ALDOA,ANKRD2,CDO1,CHRNG,CRYAB,DUSP1,ENO3,MEF2C,MYH3,MYLPF,PLEKHO1,TNNC1,TNNT1,TNNT2,UCP3	138 (6)
FOXO1	transcription regulator	Activated	2.029	2.96E-04	ACLY,ACSL5,APOC3,ATP6V0D2,BIRC3,CD40,CLDN5,CXCL10,CXCL8,DAPK1,DDIT4,ELOVL6,FOXP4,HMGCR,IL18,INSR,JUN,MB,MMP1,MMP3,MMP9,MVD,PDK4,SCD,SELL,SQLE,TNNC1,TNNT1	204 (19)
CEBPB	transcription regulator	Activated	2.018	5.82E-02	APLN,APOC3,CXCL8,HAS2,IL10,INS,MMP1,MMP13,PLAUR,PTGS2,SBSN
ETS2	transcription regulator	Activated	2.015	1.88E-04	BCL2L1,HMOX1,HPGD,MMP1,MMP13,MMP9,TFEC	38 (7)
E2F1	transcription regulator	Activated	2.000	1.00E00	CSHL1,FHDC1,MMP1,PPP1R3A,SLC32A1
SP1	transcription regulator		1.994	4.72E-06	AGER,APOC3,ATP2A3,BACE1,BDNF,BGLAP,CCL20,CD40,CD55,CIITA,CRYAB,CXCL10,CXCL8,F3,FN1,HAS2,HIF1A,HMGCR,IL10,IL1A,INSR,ITGAM,JAM2,JUN,LTB,MMP1,MMP9,NDRG1,NFKBIA,PDE6B,PDGFRA,PLAUR,PTGS2,SELL,SLC2A12,TERT,TFPI2,THBD,THRB,TNC,TNFRSF4,TNFSF11,TNNC1	202 (19)
MYB	transcription regulator		1.981	5.51E-02	BIRC3,CXCR4,FN1,JUN,MMP1,MMP3,PTGS2
NFATC1	transcription regulator		1.961	3.85E-02	B3GAT1,CD40,PTGS2,SELL,SIGLEC15,TNFSF11
PPRC1	transcription regulator		1.961	6.52E-03	CXCL8,ESM1,IL13RA2,PTGS2
FOSL1	transcription regulator		1.959	1.10E-05	CD44,CXCL8,HPGD,IL10,JUN,MMP1,MMP13,MMP3,MMP9,PLAUR,THBD	178 (16)
SMAD2	transcription regulator		1.954	5.62E-02	BGLAP,DAPK1,HAS2,HHEX,MMP13,MMP9
SMAD2	transcription regulator		1.954	7.52E-03	HAS2,HMOX1,MMP13,MMP9,S1PR1	76 (15)
SIRT1	transcription regulator		1.930	5.72E-03	BDNF,BIRC3,BNIP3,FN1,GATA4,IL10,MMP1,MMP3,MMP9,NR1H4,PDK4,TERT,THBD,TNFSF11	204 (14)
PAX7	transcription regulator		1.912	2.30E-02	CAMK1D,CXCR4,GCH1,MEST,OLFM1,PKIA,RNF128
FOXL2	transcription regulator		1.908	6.63E-04	CCL20,CYP26B1,FST,GDF9,INHBA,MAFF,PTGS2,RGS2
HMGB1	transcription regulator		1.905	1.07E-07	AGER,CCL20,CD40,CXCL8,IFIT1,IL10,IL1A,INSR,MMP1,MMP3,MMP9,PTGES,PTGS2,TNFSF11	195 (18)
FOSL1	transcription regulator		1.902	6.40E-06	CXCL8,HPGD,IL10,MMP1,MMP13,MMP9,PLAUR,THBD	49 (11)
CEBPA	transcription regulator		1.891	5.10E-04	ADCY7,APLN,APOC3,C3AR1,CXCL8,HAS2,HMOX1,HPGD,IL10,ITGAM,LGALS1,MMP13,OAS2,PTGS2,SBSN,THBD,THRB	61 (16)
KMT2D	transcription regulator		1.859	6.93E-03	BTG3,CD55,Eda,ENO3,FABP3,GABRG3,HOXC6,Nmnat3,PPP1R26,PPP2R2B,TNNC1,TNNT2,TRPV2,ZNF641	99 (7)
TWIST1	transcription regulator		1.798	9.00E-03	BGLAP,CD40,CD44,CXCL8,DKK3,FN1,GSN,MMP1,NCAM1,PDGFRA,PRRX2,PTPRU,TNFRSF21	144 (7)
IFI16	transcription regulator		1.793	3.17E-02	AREG,CCL20,CXCL10,CXCL8,GATA4,NFKBIA,UCP3
TBX5	transcription regulator		1.770	2.27E-04	ANKRD1,CCL20,CXCL8,GATA4,ITGB1BP2,MEF2C,MYLPF,TCF7,TNNC1,TNNT2
HMGB1	transcription regulator		1.767	8.40E-04	AGER,CXCL8,IL10,MMP1,MMP9,PTGS2	57 (15)
ETS1	transcription regulator		1.756	4.28E-05	ARHGDIB,ATP2A3,AXIN1,CASP1,CD44,CSF2,FN1,HPGD,IL10,IL24,INSIG1,ITGB2,LTB,MMP1,MMP13,MMP3,MMP9,NCF1,SELL,SRGN,SYVN1	190 (17)
SMAD4	transcription regulator		1.680	3.19E-02	APOC3,HAS2,HMOX1,HRH2,IL10,MMP1,MMP13,PTGS2
SMAD7	transcription regulator		1.659	9.49E-03	AREG,CXCL10,FN1,FST,LTBP2,MMP1,MMP9,MYLPF,NFKBIA,SCD,TERT	164 (16)
SRF	transcription regulator		1.623	1.04E-05	ANKRD1,BRD3,CXCR4,FST,GATA4,GCH1,GSN,ITGA1,ITGA9,JUN,LMCD1,LRP1,LTF,MMP9,MYLPF,MYO1B,MYOCD,MYOM1,OSCP1,PTGS2,S100A8,S100A9,SELP,SEMA3A,SLPI,TCF7,TNC,TNNC1,TNNT1,TNNT2	111 (8)
NCOA2	transcription regulator		1.554	2.53E-04	CXCL10,FST,IFIT2,IL1A,ISG15,MMP13,NFKBIA,PTGS2,UCP3	257 (17)
CEBPE	transcription regulator		1.513	1.71E-05	BCL2L1,IL10,ITGAM,MMP9,NCF1,PTGS2,SELL	43 (7)
CEBPA	transcription regulator		1.487	4.15E-06	ACLY,APOC3,C3,CCL20,CSF1,CXCL8,CXCR4,CYP3A4,DHCR7,FCGR1A,GATA6,GBP1,GCH1,HAS2,HMGCR,HPGD,HSD11B1,IFI6,IL10,INSR,ISG15,ITGAM,JUN,KCNMB1,LTF,MMP13,NR1H4,OAS2,PTGS2,RGS2,S100A8,S100A9,SCD,THBD,THRB	230 (24)
IRF6	transcription regulator		1.477	2.84E-02	CXCL8,IL10,IL18,PTGES,PTGS2
POU5F1	transcription regulator		1.462	1.88E-02	AXIN1,CST6,CXCL10,DUSP1,FARP1,GATA4,INHBA,MEF2C,NODAL,NR0B1,PDGFRA,SIRPA,TDGF1,USP18,WNT5A
NFKB2	transcription regulator		1.451	8.74E-03	BCL2L1,CXCL8,MMP9,PTGS2	62 (15)
MSC	transcription regulator		1.414	2.23E-03	DDX60,EPSTI1,IFI44,IFI44L,IFIT1,ITGA9,SELL,SLC51B
SNAI2	transcription regulator		1.387	1.77E-02	CXCR4,FN1,HPGD,MEF2C,MMP9
HMGA1	transcription regulator		1.336	2.28E-03	B2M,CD44,CRYAB,DHCR7,GSN,HMGCR,IDI1,INSIG1,INSR,KCNJ11,MMP9,MVD,PTGS2,PTPRU	202 (18)
NFATC3	transcription regulator		1.315	1.21E-02	B3GAT1,DDIT4,IL10,JUN,MMP3,PTGS2,TNFSF11
HNF1A	transcription regulator		1.309	2.19E-02	ANGPTL3,APOC3,BCL2L1,C14orf105,C1S,CCL28,CD302,CDHR2,CLDN2,CSHL1,HAVCR1,INS,SLPI,WDFY2
FOXO3	transcription regulator		1.211	1.32E-02	ALDH3A1,ATP6V0D2,CXCL8,IL10,MMP13,MMP9,MYOCD,SATB1
IRF8	transcription regulator		1.202	1.27E-04	B2M,CD40,CIITA,GBP1,IDO1,IFI44L,IFI6,IFIT2,IFNK,IL18,ISG15,ITGAM,MMP9,TLR3	157 (16)
CARM1	transcription regulator		1.192	8.66E-03	ABCB11,C3,MMP13,MMP3,PTGES
EZH2	transcription regulator		1.192	2.25E-03	ADRB2,BIRC3,C3,CEMIP,CSF2,CXCL10,CXCL8,CYB5R2,GATA4,IL10,IL24,ITGA1,LTB,MMP9,NFKBIA,PER2,PPP2R2B,PTGES,PTGS2,RARRES3	206 (19)
ETV1	transcription regulator		1.188	7.78E-03	ADRB2,MMP1,MMP13,TERT	98 (5)
GATA3	transcription regulator		1.168	1.27E-02	BCL2L1,CD3E,ELOVL4,IL10,IL1RL1,LTB,SLPI
HOXB9	transcription regulator		1.154	2.42E-04	AREG,CXCL8,NCAM1,NRG1,NRG2
MAF	transcription regulator		1.128	9.77E-04	CRYBA2,CRYBA4,IL10,IL17F,INS
IRF9	transcription regulator		1.123	1.10E-07	CIITA,CXCL10,CXCL8,GBP1,IFIT2,IFIT3,IFITM1,IL1A,ISG15,OAS2	122 (9)
VHL	transcription regulator		1.118	3.84E-04	AIF1,BHLHE40,BNIP3,CXCR4,ENO2,F3,FN1,GAL3ST1,GNG4,HIF1A,ITGA5,JADE1,SLC40A1,TFRC	218 (16)
CALR	transcription regulator		1.114	4.93E-02	FN1,INSR,MEF2C,PTGS2
WT1	transcription regulator		1.091	4.99E-02	BCL2L1,CREBZF,GRB10,IL10,ITGAM,MMP9
ATF2	transcription regulator		1.082	1.53E-04	APOC3,CXCL8,FN1,IL10,MMP1,MMP13,MYH7,PTGS2	57 (14)
HIF1A	transcription regulator		1.049	4.87E-07	ALDOA,ALDOC,BACE1,BHLHE40,BNIP3,CD274,CD44,CEMIP,CORO1A,CXCL8,CXCR4,ENO2,FN1,GATA6,HIF1A,IL10,IL1A,ITGA1,ITGA5,ITGB2,JUN,MAFF,MB,MEF2C,MMP1,MMP9,NDRG1,NODAL,PLAC8,PLAUR,PTGS2,RAPGEF6,SLC40A1,TBX5,TERT,TFRC	198 (19)
MYOCD	transcription regulator		1.037	6.47E-03	GATA4,ITGB1BP2,KCNMB1,LPP,MEF2C,MYLPF,TNNC1,TNNT2	63 (4)
FOXC2	transcription regulator		1.016	1.03E-03	ADRB2,CXCR4,FN1,INSR,MMP9,PTGS2,WNT5A	98 (7)
NUPR1	transcription regulator		1.013	2.53E-02	ADRB2,ALDOC,AREG,ASB9,ATAD5,BNIP3,CDC23,CERK,CXCL8,CXCR4,E2F8,ENO2,GCH1,HIST1H3J,IFIT2,LPHN3,MX2,MYO18A,NDRG1,OSBPL6,PHLDA1,PIK3R1,POLE2,PRR12,RNF19B,RUSC2,SLC25A12,SLC2A12,USP31
SNAI1	transcription regulator		1.000	5.52E-03	CXCL8,FN1,HPGD,MMP9,THBD	62 (13)
CREB1	transcription regulator		0.978	8.70E-06	AKAP1,BDNF,BHLHE40,BNIP3,CAMK1D,CDK14,CIITA,COCH,CTNNA2,CXCL8,CXCR4,DUSP1,EBP,ECEL1,FN1,GAD2,HAS2,HMGCR,HMGCS1,HPGD,HSD11B1,IDI1,INHBA,JUN,MEST,MMP1,MMP13,MVD,MYO1B,PDGFRA,PER2,PLXNA2,PTGS2,RELT,RERG,RGS2,SCD,SEMA7A,TFRC,TMEFF2,TNFSF11,TPO,YPEL4,ZFPM2	232 (25)
NFKB2	transcription regulator		0.958	2.04E-03	BIRC3,CCL20,CXCL8,CXCR4,Madcam1,MMP9,PTGS2	111 (11)
KAT2B	transcription regulator		0.958	4.93E-02	B2M,ISG15,KAT2B,PTGS2
GLI1	transcription regulator		0.958	1.47E-02	BNC1,CCL26,CMPK2,CSF1,GATA4,GATA6,INSIG1,MEF2C,MEST,MMP9,NAV3,PDGFRA,S100A9,TNC
MEF2A	transcription regulator		0.943	1.25E-03	BDNF,ENO3,JUN,MYOCD,THBD,TNNC1
ATF2	transcription regulator		0.934	1.58E-04	APOC3,CCL26,CXCL8,DUSP1,FN1,IL10,ITGB8,JUN,MMP1,MMP13,PDGFRA,PTGS2	195 (16)
KLF5	transcription regulator		0.929	4.21E-04	CXCR4,DUSP1,HIF1A,KRT5,MMP9,PTGES,S100A9,UCP3,WFS1	179 (16)
EPAS1	transcription regulator		0.895	5.80E-05	ALDOC,AREG,BHLHE40,BIRC3,BNIP3,CEMIP,CORO1A,CXCR4,ENO2,FN1,GAL3ST1,HIF1A,HMGCS1,MAFF,MB,NDRG1,PKIB,TERT,TNFSF15,WISP2
CEBPB	transcription regulator		0.850	1.18E-04	APOC3,BDNF,BGLAP,C3,CDO1,COL5A2,CP,CXCL8,CYP3A4,DAPK1,DHCR7,GLIPR2,HAS2,HSD11B1,IL10,IL24,INSR,JUN,MMP1,MMP13,MMP3,MSH5,PDGFRA,PDK4,PLAUR,PTGES,PTGS2,SCD,TNFSF11,XDH	196 (19)
TP53	transcription regulator		0.846	1.47E-04	ACLY,ADRB2,APC,APP,AREG,BHLHE40,BIRC3,BNIP3,CASP1,CD44,COL5A2,CP,CRYAB,CSF1,CSF2,CXCL8,DAPK1,DDIT4,DHCR7,DHRS9,DKK3,DRAM1,DUSP1,E2F8,F3,FABP3,FDFT1,FGFBP1,FLRT2,FN1,GBP1,GSN,HAS2,HERC5,HIF1A,HMGCR,HMGCS1,IL10,IL1A,INHBA,ISG15,JUN,KAT2B,LPIN1,LPP,MB,MMP1,MMP13,MMP3,MMP9,MVD,NCF1,NDRG1,NDUFA4L2,NFKBIA,OSGIN1,PDE6B,PDGFRA,PHLDA1,PIK3R1,PLA2G16,PLAUR,POLE2,PRRX2,PTGS2,PTPRU,RARRES3,RNASE4,SELP,SLC2A1…	211 (16)
ATF3	transcription regulator		0.845	3.55E-02	BIRC3,GSN,ITGA1,JUN,MMP1,MMP13
IRF1	transcription regulator		0.831	3.47E-04	CXCL8,FGL2,IL10,LTB,MMP9,OAS2,PTGS2,SELL,SLPI,SOCS7	65 (13)
MSC	transcription regulator		0.816	6.09E-04	DDX60,EPSTI1,IL17RB,MAP7D2,SELL,SLC51B
WT1	transcription regulator		0.806	2.83E-04	APC,AREG,CSF1,CXCL10,ENO2,FDFT1,GRB10,IDI1,IL10,INSR,ITGAM,LRP1,MMP9,RALGPS2,SQLE,TERT	180 (11)
KLF4	transcription regulator		0.799	8.77E-04	AXIN1,CST6,CXCL8,DUSP1,FARP1,FN1,IL10,INHBA,ITGAM,MEF2C,MYOCD,PDGFRA,PLAUR,SLPI,TDGF1,TNC,TNFSF11,USP18,WNT5A	229 (21)
NFE2L2	transcription regulator		0.771	4.26E-04	ALDH3A1,ATP6V0D2,BCL2L1,COL4A2,CXCL8,FN1,HMOX1,IL10,MAFF,MAPK10,MMP9,NCF1,PIP5K1C,PKIA,PTGS2,SERINC3,Uox	64 (16)
EHF	transcription regulator		0.762	3.41E-02	HMOX1,MMP1,PLAUR,THBD
STAT6	transcription regulator		0.668	8.99E-04	BCL2L1,CLDN2,GPM6B,IL10,IL13RA2,IL17F,ISG20,LTB,MMP9,PTGS2,SELP,TFEC	62 (16)
MEF2C	transcription regulator		0.662	3.16E-03	ABRA,BDNF,BGLAP,ITGB1BP2,JUN,MEF2C,MMP13,MYOM1,TNNC1,TNNT2	99 (7)
NOTCH1	transcription regulator		0.658	1.39E-02	ANKRD1,BGLAP,BIRC3,CXCL8,ENO2,EPHA4,ESM1,IL10,ITGAM,MMP1,NRG1,PTGS2,TNFSF11,WNT5A
HDAC6	transcription regulator		0.651	1.56E-02	HIF1A,IL10,JUN,LTBP2,SRSF2
CEBPD	transcription regulator		0.650	1.01E-03	APOC3,C3,CCL20,CXCL8,IL10,ITGAM,MMP13,MMP3,PDGFRA,PTGS2,TNFSF11	200 (16)
RELB	transcription regulator		0.628	3.70E-05	B2M,BIRC3,CCL20,CD40,CIITA,CSF2,CXCL8,LTB,Madcam1,NFKBIA,PTGS2	143 (12)
NLRC5	transcription regulator		0.618	5.35E-05	B2M,CD40,HLA-F,IL10,PSMB9	200 (16)
EHF	transcription regulator		0.563	5.82E-03	CCL20,MMP1,MMP3,PLAUR,S100A8,S100A9,THBD,TNC
NFE2L2	transcription regulator		0.519	2.40E-03	ABCB11,ACSL5,ALDOA,ATP6V0D2,BDNF,BGLAP,BNIP3,CBR1,CXCL10,CXCL8,CYP4A22,DHCR7,FN1,GAS2,GPX2,IL10,IL1A,MAFF,MEF2C,MMP9,NCF1,NGEF,OSGIN1,PKIA,PTGS2,RAMP2,Uox	232 (21)
SIRT1	transcription regulator		0.496	2.59E-03	APLN,BCL2L1,FN1,GATA4,HMOX1,IL10,MMP1,MMP9,THBD	71 (16)
JUND	transcription regulator		0.485	3.74E-06	APOC3,HMOX1,HPGD,IL10,MMP1,MMP13,MMP9,NOX4,PLAUR	65 (17)
SMAD4	transcription regulator		0.478	3.83E-03	APOC3,AREG,BGLAP,COCH,CSF1,DAPK1,FST,HAS2,HHEX,IL10,JAM2,MMP1,MMP13,NFKBIA,PTGS2,SCD,TNC	181 (17)
RUNX2	transcription regulator		0.464	5.06E-03	BGLAP,CIITA,CXCL8,FLRT2,FN1,HIF1A,MMP13,NEXN,TCF7,TNFSF11	156 (11)
SNAI1	transcription regulator		0.447	4.17E-02	CD55,CXCL8,FN1,HPGD,MMP9,THBD
NFKBIA	transcription regulator		0.395	1.49E-06	ANKRD1,BIRC3,BNIP3,C3,CCL20,CD40,COL5A2,CP,CRYAB,CSF1,CSF2,CXCL10,CXCL8,CXCR4,ERAP2,ESM1,F3,FN1,GCH1,HIF1A,IFI6,IL10,IL1A,ISG15,JUN,MMP1,MMP13,MMP3,MMP9,NFKBIA,PIK3R1,PTGS2,RNF19A,S100A8,S100A9,TFRC,TNC,UBE3A	192 (17)
HTT	transcription regulator		0.375	8.54E-04	ALDOA,ALDOC,APP,B2M,BASP1,BDNF,BHLHE40,BTG3,CASP1,CBLN1,CBR1,COCH,CRYAB,DHCR7,DKK3,ELAVL4,ENO2,ENO3,EPB41L3,EVL,FDFT1,FN1,GSN,HIF1A,HMGCR,HMGCS1,JUN,LTBP2,LTF,MMP3,MPRIP,NGEF,NODAL,PABPC4,PER2,PLAUR,PSMB9,SIRPA,SLC40A1,SRSF2,SYVN1,TFRC,TGM2,THRB,UBE3A	266 (22)
ID3	transcription regulator		0.351	2.26E-02	CXCL8,CXCR4,ELOVL6,MMP9,SEMA7A
CYLD	transcription regulator		0.339	4.41E-02	CD40,CXCL8,IL10,JUN
SIM1	transcription regulator		0.333	8.82E-03	AGER,COL12A1,CPXM2,ITIH3,KCNJ15,MYH7,SEMA5B,THRB,TNFRSF9
ARNT2	transcription regulator		0.333	7.55E-03	AGER,COL12A1,CPXM2,ITIH3,KCNJ15,MYH7,SEMA5B,THRB,TNFRSF9
EGR1	transcription regulator		0.274	4.71E-03	CD44,CSF1,CXCL8,F3,FN1,HMGCR,HPGD,ITGAM,JUN,MMP9,NDRG1,PTGES,PTGS2,SQLE,TNFSF11	256 (19)
HOXA10	transcription regulator		0.258	5.02E-03	CLDN5,COL15A1,DHRS9,FN1,FST,HMGCR,LTF,MAP1B,NCAM1,PIGR,PIK3R1,RNASE4,SCD,THBD,XDH
FOXO4	transcription regulator		0.244	1.19E-04	BNIP3,ELOVL6,FDFT1,HIF1A,HMGCR,HMGCS1,IDI1,MMP9,SCD
HIC1	transcription regulator		0.244	5.82E-03	ADRB2,ANO2,CDO1,FST,INHBA,PLEC,SRGN,TMEM47
FOXO3	transcription regulator		0.241	2.34E-02	ATP6V0D2,BNIP3,CXCL10,CXCL8,DDIT4,HMGCR,HMGCS2,IL10,MMP13,MMP9,MYOCD,NFKBIA,SLC40A1
KLF4	transcription regulator		0.211	1.41E-02	CXCL8,FN1,IL10,ITGAM,LAMA1,MYH7,MYOCD,PLAUR,SLPI
ELK1	transcription regulator		0.156	1.59E-03	BRF1,MMP13,MMP9,PRKCA,PTGS2	57 (13)
SREBF1	transcription regulator		0.152	1.84E-02	APOC3,BCL2L1,FN1,HMOX1,IL10,INS,PTGIR,PTGS2
FOXA2	transcription regulator		0.109	4.05E-06	APOC3,C3,CCL24,CD55,CXCR4,GATA4,GSTM3,HMGCS2,HPGD,IL13RA2,KCNJ11,LTC4S,MAP1B,MUC6,MYOCD,NR1H4,PNLIPRP1,SCD,TCF7,UCP3,WNT5A	132 (7)
FOXP3	transcription regulator		0.105	8.20E-04	FGL2,IL10,IL1RL1,MMP9,NTRK3,SATB1,SELL	66 (12)
NOTCH1	transcription regulator		0.081	4.37E-02	BCL2L1,CXCL8,ESM1,IL10,ITGAM,MMP1,PTGS2
SMAD3	transcription regulator		0.001	3.09E-04	ANKRD1,APOC3,AREG,BGLAP,CIITA,CXCL10,DAPK1,FN1,FST,HAS2,JAM2,JUN,MMP1,MMP13,MMP9,NODAL,SLC51B,TDGF1,TERT,TNC	221 (19)
HOXB13	transcription regulator		0.000	1.68E-02	CEP170,EPHA4,NFKBIA,SEMA3A
SP3	transcription regulator		0.000	8.29E-03	BGLAP,CCL20,CD40,DUSP1,F3,HAS2,IL10,IL1A,JAM2,JUN,PLAUR,PTGS2,TERT,TNC,TNFRSF4,TNNC1	186 (16)
CDX2	transcription regulator		0.000	5.82E-03	ABCB10,APC,B3GALT5,CLDN2,DHRS9,JUN,LAMC2,NR1H4
CBL	transcription regulator		0.000	3.26E-03	BGLAP,EPHA4,FN1,INSR,PDGFRA,UCP3	117 (9)
ZIC3	transcription regulator		0.000	2.42E-04	GATA4,GATA6,NODAL,PDGFRA,TBX5
ERG	transcription regulator		-0.000	2.82E-03	ADRB2,BIRC3,CAMK1D,COL11A2,CXCL8,CXCR4,EPB41L3,HPGD,MMP1,MMP3,MMP9,NDRG1,NRG1,PLAUR,PPAP2B,RALGPS2,ZBTB16	171 (17)
KLF2	transcription regulator		-0.026	2.85E-04	APLN,CXCL8,GATA4,IL1RL1,LTC4S,PTGS2,S1PR1,SELL,TFPI2,THBD	48 (8)
MKL1	transcription regulator		-0.048	4.62E-03	CXCR4,LTF,MMP9,MYOCD,OSCP1,S100A8,S100A9,SELP,SLPI,TNC	59 (3)
SMAD7	transcription regulator		-0.059	2.19E-02	COL6A3,DEPTOR,FN1,HMOX1,MMP1,MMP9
TSC22D3	transcription regulator		-0.152	2.30E-02	BGLAP,CXCL8,DUSP1,PTGS2
EGR2	transcription regulator		-0.174	5.66E-03	BGLAP,DHCR7,EPHA4,HMGCR,IL10,IL1A,JUN,SCD,SQLE,TFRC,TNFSF11,UCP3,ZBTB16	208 (20)
STAT6	transcription regulator		-0.228	1.46E-07	AREG,CCL20,CCL24,CCL26,CD38,CD40,CLDN2,CXCL10,FCGR1A,FLRT2,HMGCR,IFIT3,IL10,IL13RA2,IL1A,IL24,ISG15,ISG20,LTB,MMP28,MMP9,NFKBIA,PKIB,POLE2,PTGS2,RNF19B,SELP,TNFSF11	191 (17)
SPI1	transcription regulator		-0.242	6.30E-04	CIITA,CSF1,IL10,IL18,IL24,ISG15,ITGA5,ITGAM,ITGB2,JUN,LTF,MEF2C,MMP1,NCF1,PSMB9,PTGS2	226 (20)
RUNX1	transcription regulator		-0.275	2.60E-02	BGLAP,CSF1,CSF2,IL10,MMP13,NCAM1,S100A9,ZBTB16
MEF2D	transcription regulator		-0.277	8.66E-03	BDNF,JUN,MT-ND6,MYOCD,TNNC1
CEBPE	transcription regulator		-0.326	4.65E-04	IL10,IL18,ITGAM,LTF,MMP9,NCF1,PTGS2,SELL
KLF2	transcription regulator		-0.361	1.99E-05	CD40,CD55,CXCL8,CXCR4,F3,FGR,GATA4,HIF1A,LTC4S,NDRG1,NFKBIA,PPAP2B,PTGS2,SELL,TBX5,TFPI2,TFRC,THBD	200 (15)
Esrra	transcription regulator		-0.378	2.86E-03	ACSL5,ALDOA,ALDOC,ATP6V0D2,ENO2,ENO3,IL1A,PDK4,PGAM2,PTGS2
TP73	transcription regulator		-0.395	3.00E-02	BHLHE40,C3,CASP1,COL5A2,CRYAB,DDIT4,DMC1,DRAM1,FST,ITGA5,MMP13,MMP28,NCAM1,PTGES,TBX5,TERT,TRIM22,UBL3,WISP2
SOX2	transcription regulator		-0.403	3.95E-04	APC,ASCL2,AXIN1,BGLAP,BHLHE40,CST6,CXCR4,DKK3,DUSP1,FARP1,FST,GATA4,INHBA,JUN,MEF2C,NODAL,NR0B1,PDGFRA,PIK3R1,SGK2,TDGF1,USP18,WISP2,WNT5A	152 (7)
IRF2	transcription regulator		-0.409	2.07E-05	B2M,CASP1,CIITA,CXCL10,GBP1,Ifi47,ISG15,PSMB9,PTGS2,TLR3,USP18	150 (19)
XBP1	transcription regulator		-0.416	3.69E-02	CXCL8,FN1,GIF,HMOX1,INS,NCF1,RAB3A,S1PR1
SPI1	transcription regulator		-0.417	2.41E-02	EPB41L2,IL10,ITGAM,MMP1,NCF1,PTGS2,TFEC
MKL2	transcription regulator		-0.447	2.50E-02	CXCR4,LTF,OSCP1,S100A8,S100A9,SELP,SLPI
SPDEF	transcription regulator		-0.447	1.37E-03	COL13A1,COL4A2,COL6A3,CXCL8,PLAUR,PRKCA
BRCA1	transcription regulator		-0.558	2.75E-02	AREG,ASCL2,DDIT4,IFI6,IFIT1,IFIT2,IFIT3,IFITM1,LPIN1,PHLDA1,TERT
VDR	transcription regulator		-0.590	4.03E-07	ABCB11,BGLAP,CSF2,CXCL8,CYP3A4,F3,IFI44L,IL18,IL1A,JUN,MYH3,NR1H4,PTGS2,SLC51B,TERT,THBD,TNFSF11,UCP3	164 (17)
PRDM1	transcription regulator		-0.696	7.02E-03	CCL20,CIITA,CXCR4,DBNDD1,DDIT4,FGR,GPX5,IL10,IL1A,IL24,PLAC8,RARRES3,S100A8,S100A9,SMPDL3B,ST14	181 (10)
ATF4	transcription regulator		-0.708	3.23E-02	AREG,BGLAP,DDIT4,GCH1,JUN,NDRG1,PRRX2,PTGS2,SHMT2,TNFSF11
BCL3	transcription regulator		-0.830	4.59E-04	CD40,CXCL8,FABP3,IL10,JUN,PDK4,PLAUR	170 (13)
SRF	transcription regulator		-0.831	4.54E-03	BCL2L1,GATA4,MAPK10,MCF2L,MGAT4A,MMP9,MPPED2,MYH7,MYOCD,PTGS2,RNF148,SELP,SLPI	46 (8)
AIRE	transcription regulator		-1.000	2.01E-02	CXCL10,CYP1A2,LTF,S100A9,TLR3
MEOX2	transcription regulator		-1.000	4.93E-02	CCL20,CXCL8,F3,LRP1
NEUROG1	transcription regulator		-1.000	2.70E-02	C1S,FN1,HAS2,MMP9
CITED2	transcription regulator		-1.067	4.79E-04	DUSP1,GATA6,HIF1A,MMP1,MMP13,NODAL	207 (15)
DACH1	transcription regulator		-1.091	3.47E-02	JUN,MEF2C,MMP3,PTGS2
STAT5B	transcription regulator		-1.093	4.05E-02	ANKRD1,BIRC3,CD276,CDO1,IL24,LTB,MB,SCD,TNFRSF4,TNFSF11,TNNC1,TNNT1
HDAC4	transcription regulator		-1.109	1.70E-03	BDNF,DLG2,FST,GABRG3,HIF1A,MEF2C,MMP13,MMP9,NTM,PTGS2,RGS2,TERT	217 (18)
PPARGC1B	transcription regulator		-1.118	3.68E-03	C3,FDFT1,HMGCR,MVD,PDK4,SCD,SQLE	110 (7)
NKX2-3	transcription regulator		-1.145	8.34E-10	ARHGDIB,CASP1,CD38,CERK,CMPK2,CRYAB,CXCL8,DDX60,DHX58,EXOC6,FLRT2,GBP1,GCH1,HLA-F,IDO1,Madcam1,PKIA,PSMB9,PTGS2,RNF213,SAMD9L,SEMA3A,SHMT2,SLC40A1,TFPI2,TRIM22,UACA,UCP3,USP18
BACH2	transcription regulator		-1.154	5.88E-03	HMOX1,IL10,SATB1,TNFRSF4
HLX	transcription regulator		-1.172	8.66E-03	ANKRD1,AREG,CD44,CXCL8,JUN
MLXIPL	transcription regulator		-1.192	1.98E-02	ACLY,ELOVL6,HIF1A,SCD
PPARGC1A	transcription regulator		-1.260	1.65E-04	APOC3,BNIP3,C3,CYP1A2,CYP3A4,FABP3,IL10,INPP5J,INSIG1,LPIN1,MB,NCEH1,NPC1L1,NR0B1,NR1H4,PDK4,PTGS2,SCD,SPARCL1,UCP3	144 (17)
NRL	transcription regulator		-1.316	1.26E-03	AMPD2,ENPP5,FAM127A,INSR,MEF2C,OLFM1,PDE6B,PIK3R1
IRF4	transcription regulator		-1.406	1.73E-02	B2M,BNIP3,CCL20,CIITA,CSF2,CXCL10,CXCR4,GBP1,IL10,ISG15,PLAUR
SPDEF	transcription regulator		-1.414	1.41E-05	APC,BIRC3,CD40,COL5A2,CXCL8,DKK3,HIF1A,ITGA5,PLAUR,TNC,UCP3,WNT5A	141 (6)
SOX3	transcription regulator		-1.414	1.27E-02	AXIN1,DUSP1,FARP1,INHBA,PDGFRA,USP18,WNT5A,ZBTB16
ARNT	transcription regulator		-1.463	1.27E-03	ALDOA,ALDOC,AREG,BHLHE40,BNIP3,CXCR4,CYP1A2,HIF1A,IL10,INSR,SELL,TFRC	214 (15)
RBPJ	transcription regulator		-1.747	2.10E-03	CD44,CSF1,CSF2,DUSP1,EPHA4,HAS2,IL18,INHBA,JUN,MMP13,MMP3,TDGF1,TNC	157 (18)
HEY2	transcription regulator		-1.751	7.95E-04	ANKRD1,BGLAP,GATA4,GATA6,SMTN,TBX5
HNF1A	transcription regulator		-1.883	4.10E-03	ANKS4B,APOC3,B3GALT5,C14orf105,C1S,C4BPA,CD55,CDO1,CENPO,CLDN2,CYP1A2,FOXJ3,GPX2,GRTP1,HMGCR,HNMT,HSD11B1,INSR,MSH5,NPC1L1,NR1H4,PFKFB2,PIGR,RNASE4,SGK2,SLC40A1,SLPI,TFRC,ZNF365	185 (17)
SOX1	transcription regulator		-1.890	2.50E-02	AXIN1,DUSP1,FARP1,INHBA,PDGFRA,USP18,WNT5A
HDAC1	transcription regulator		-1.912	5.61E-02	BDNF,CD44,CXCL8,IL10,IL24,MEF2C,MMP9,NFKBIA,PPP2R2B,PTGS2,S100A9,TERT,TGM2,UCP3
CREM	transcription regulator		-1.964	1.31E-01	ADRB2,BHLHE40,CSF2,CXCL8,DUSP1,HMGCR,HMGCS1,IDI1,MEST
BACH2	transcription regulator		-1.964	7.98E-02	IL10,S100A8,S100A9,TNFRSF4
NRF1	transcription regulator	Inhibited	-2.000	9.42E-02	CCL20,CXCL8,ESM1,IL1A
GPS2	transcription regulator	Inhibited	-2.000	9.00E-04	CCL20,CXCL10,CXCL8,NFKBIA
GMNN	transcription regulator	Inhibited	-2.121	1.39E-02	AXIN1,DUSP1,FARP1,INHBA,PDGFRA,PHYHIP,USP18,WNT5A
NEUROG1	transcription regulator	Inhibited	-2.138	1.39E-07	C1S,C3,CEMIP,FABP3,FN1,GAS2,HAS2,INHBA,LRIG1,MEST,MMP9,SULF1,TMEFF2,TRIM22
MYCN	transcription regulator	Inhibited	-2.381	1.63E-01	ALDOA,B2M,BASP1,CIITA,COL5A2,DKK3,FN1,GATA4,GATA6,INHBA,RUSC2,TERT,TGM2
ZFP36	transcription regulator	Inhibited	-2.407	1.00E-03	BIRC3,CSF2,HIF1A,IL10,PTGS2,S100A8	172 (13)
SIRT2	transcription regulator	Inhibited	-2.449	4.29E-05	DHCR7,FDFT1,HMGCR,IDI1,MVD,SQLE	83 (6)
SREBF1	transcription regulator	Inhibited	-2.652	5.12E-09	ACLY,ACSL5,ACSS2,ALDOC,ANKRD2,APOC3,BGLAP,CAMK1D,CXCL10,DHCR7,ELOVL6,ETHE1,FDFT1,FN1,Gstt3,HMGCR,HMGCS1,IDI1,IL10,INSIG1,KCNJ11,LPIN1,MVD,NSDHL,PTGS2,SCD,SQLE	208 (18)
GFI1	transcription regulator	Inhibited	-3.113	1.72E-03	CASP1,CD40,CSF1,CXCL8,CXCR4,IL10,IL1A,IRAK2,JUN,KAT2B,NFKBIA	189 (15)
SREBF2	transcription regulator	Inhibited	-3.636	8.84E-11	ACLY,ACSS2,ALDOC,CAMK1D,DHCR7,EBP,ELOVL6,FDFT1,HMGCR,HMGCS1,IDI1,INSIG1,LRP1,MVD,NPC1L1,NSDHL,SCD,SQLE	194 (14)
TRIM24	transcription regulator	Inhibited	-4.111	1.14E-07	CMPK2,CXCL10,DDX60,DHX58,EPSTI1,IFI44,Ifi47,IFIT2,IFIT3,IRGM,ISG15,NUMA1,PLAC8,PLEC,PSMB9,SAMD9L,USP18	104 (7)
FOXJ2	transcription regulator			4.83E-02	C4BPA
WTIP	transcription regulator			4.83E-02	AREG
ZNF384	transcription regulator			1.31E-02	MMP1,MMP3
WWTR1	transcription regulator			2.24E-02	BGLAP,CD44,FN1
NFX1	transcription regulator			4.83E-02	TERT
CARF	transcription regulator			4.83E-02	BDNF
ZMIZ2	transcription regulator			1.31E-02	CD44,JUN
MTF1	transcription regulator			3.40E-03	MMP13,MMP3,MMP9
NAT8	transcription regulator			2.33E-03	APP,BACE1
GLIS2	transcription regulator			3.93E-02	C3,CXCL10,LTBP2
TEAD1	transcription regulator			4.82E-03	MB,PTGS2,TNNC1,TNNT2
FANK1	transcription regulator			4.83E-02	JUN
TEAD4	transcription regulator			1.18E-02	HIF1A,JUN,MB,TNNC1,TNNT2
ASCL2	transcription regulator			3.07E-02	CXCL10,CXCR4
NCOR2	transcription regulator			6.10E-03	BIRC3,C3,CXCL8,CYP3A4,JUN,PTGS2	232 (22)
LITAF	transcription regulator			3.07E-02	IL10,IL1A
PRRX1	transcription regulator			4.17E-02	LPP,TNC
NCOR1	transcription regulator			3.37E-04	AKAP1,DUSP1,HAS2,HOXC6,MB,MMP9,NDRG1,PDE9A,PDK4,PTGS2,UCP3	215 (21)
RUNX3	transcription regulator			3.49E-02	BGLAP,CIITA,CXCL8,ITGAM,MMP9
CITED4	transcription regulator			4.83E-02	HIF1A
SNAPC5	transcription regulator			4.83E-02	ADRB2
ZBTB16	transcription regulator			3.92E-02	BGLAP,HOXC6,MMP9,PIK3R1
SIM2	transcription regulator			2.75E-02	BNIP3,MMP3,ROBO3
MED14	transcription regulator			4.17E-02	DUSP1,ISG15
POU2F1	transcription regulator			2.61E-02	CD55,CDO1,CXCL8,DDIT4,GSTM3,HOMER3,PDE9A,PTGES,TNNC1
TBX20	transcription regulator			1.31E-02	TBX2,TBX5
MYBBP1A	transcription regulator			1.31E-02	MMP13,MMP3
TEAD3	transcription regulator			4.17E-02	TNNC1,TNNT2
PYCARD	transcription regulator			3.67E-03	CXCL8,IL18,MMP9,PTGS2	195 (17)
EED	transcription regulator			7.78E-03	GATA4,GATA6,PPP2R2B,PTGS2	120 (9)
HDAC3	transcription regulator			3.48E-03	BIRC3,CXCL10,CXCL8,ELOVL6,MMP9,NFKBIA,PTGS2,SCD,USP18	216 (23)
NKX2-1	transcription regulator			4.24E-02	AGER,AREG,BTG3,CYGB,PDGFRA,PNLIPRP1,PRRX2,RNASE4,SCARA3,SCD,TPO,WNT5B
ATN1	transcription regulator			4.01E-02	BASP1,BDNF,BHLHE40,BTG3,CBLN1,ENO2,EVL,GSN,LTBP2,PABPC4
FOXF1	transcription regulator			1.39E-02	ITGA5,PDGFRA,WNT5A
TSC22D1	transcription regulator			3.07E-02	CXCL8,FN1
JUND	transcription regulator			4.15E-04	APOC3,BGLAP,F3,HPGD,IL10,MMP1,MMP13,MMP3,MMP9,PLAUR	191 (18)
HOXC9	transcription regulator			1.78E-02	MMP13,MMP9,WNT5A
CLOCK	transcription regulator			1.25E-02	ABCB10,ARNT2,BHLHE40,CBR1,CHST3,ELOVL6,HAS2,HMGCS2,LPIN1,PER2,THBD,TNFRSF21
GLI2	transcription regulator			1.48E-02	BNC1,CCL24,CXCL10,GATA4,IL10,MEF2C,MMP13,MMP3,MMP9
AATF	transcription regulator			3.07E-02	APP,JUN
GTF2B	transcription regulator			3.47E-02	NFKBIA,PDE6B,TERT,TNFSF11
TCF20	transcription regulator			4.83E-02	MMP3
CTCF	transcription regulator			3.85E-03	APP,GAL3ST1,GATA4,MUC6,PCDHA8,ZBTB16
HEYL	transcription regulator			3.07E-02	GATA4,SMTN
ZNF197	transcription regulator			4.83E-02	HIF1A
HDAC2	transcription regulator			4.99E-02	CXCL8,F3,IL1A,ITGB8,MMP9,NFKBIA,PTGS2,S100A9,TERT
ATF1	transcription regulator			2.54E-02	CIITA,INHBA,JUN,PTGS2,UCP3
GABPB1	transcription regulator			3.93E-02	ITGB2,TNC,UCP3
OSTF1	transcription regulator			4.83E-02	BGLAP
ARNTL	transcription regulator			4.93E-02	ELOVL6,HMGCS2,PER2,SCD
CNOT7	transcription regulator			3.76E-05	B2M,CMPK2,IFI44L,IFI6,IFITM1,ISG15,OAS2,OAS3	96 (7)
HNF1B	transcription regulator			2.04E-03	B3GALT5,GATA6,NR1H4,PDE4C,RNASE4,SGK2,SULF1	43 (3)
FOXE1	transcription regulator			6.78E-03	TPO,WNT5A
NFKBIB	transcription regulator			2.73E-02	Casp12,CD40,CXCL8,DAPK1,MMP9,NFKBIA
ECSIT	transcription regulator			3.07E-02	CD44,PTGS2
TBP	transcription regulator			4.94E-04	FN1,GATA4,HMGCR,NFKBIA,PDE6B,PPP2R2B,PTGS2,TNFSF11,XDH	208 (14)
CUX2	transcription regulator			4.83E-02	NCAM1
FOSL2	transcription regulator			1.46E-03	BGLAP,CXCL8,F3,HPGD,MMP1,MMP13,MMP3	173 (14)
SPEN	transcription regulator			4.83E-02	BGLAP
TAF4B	transcription regulator			7.35E-06	FN1,FST,INHBA,JUN,MMP13,MMP3,NFKBIA,ZBTB16
DLX5	transcription regulator			3.07E-02	BGLAP,GAD2
CDX1	transcription regulator			2.75E-02	B3GALT5,CLDN2,PTGS2
YY1	transcription regulator			2.13E-02	ANKRD1,BDNF,BGLAP,COL15A1,CRYAB,CXCR4,GBP1,HAS2,HMGCR,MMP13,MYH3,MYLPF,MYOM1,PDGFRA,TGM2,TNFRSF4,TNNC1
CREB3	transcription regulator			4.83E-02	MMP9
FOSB	transcription regulator			5.14E-03	HPGD,INHBA,MMP1,MMP13,MMP9	125 (11)
DLX3	transcription regulator			1.78E-02	IL1A,MMP9,S100A9
ELF4	transcription regulator			3.47E-02	CXCL8,DUSP1,PLEC,SELL
BCL10	transcription regulator			1.39E-02	CD44,CSF2,CXCL8
ALX4	transcription regulator			4.83E-02	NCAM1
SNW1	transcription regulator			3.07E-02	BGLAP,MMP9
NFIC	transcription regulator			9.63E-03	ALDOA,CSF1,PDGFRA,TPO
SP7	transcription regulator			7.59E-03	BGLAP,MMP13,TNFSF11
MYCL	transcription regulator			2.12E-02	CIITA,TERT
SMARCD1	transcription regulator			4.83E-02	MMP1
RNF2	transcription regulator			6.18E-03	GATA4,GATA6,HORMAD2,HOXC6,MCC,PDGFRA,TMEFF2
NMI	transcription regulator			4.83E-02	TERT
NAB2	transcription regulator			3.93E-02	F3,FN1,MMP3
KMT2B	transcription regulator			4.83E-02	HOXC6
ACTN4	transcription regulator			2.12E-02	MMP1,MMP3
DEK	transcription regulator			3.40E-03	BIRC3,CXCL8,NFKBIA	144 (9)
ELF3	transcription regulator			1.27E-02	FN1,MMP13,PTGS2
MKL2	transcription regulator			4.01E-02	BCL2L1,SELP,SERINC3,SLPI
Hmgb1	transcription regulator			3.54E-02	AGER,IL10
CYLD	transcription regulator			2.18E-02	CXCL8,IL10,NTRK3
LHX5	transcription regulator			4.26E-02	SLC32A1
MTF1	transcription regulator			9.03E-03	MMP13,MMP9
KMT2C	transcription regulator			4.26E-02	HOXC6
TAF3	transcription regulator			4.26E-02	GATA4
TEAD1	transcription regulator			4.03E-02	MYH7,PTGS2
RSF1	transcription regulator			4.43E-03	BCL2L1,PTGS2
RHOXF2/RHOXF2B	transcription regulator			2.15E-02	INS
NFATC3	transcription regulator			2.54E-02	B3GAT1,IL10,MYH7,PTGS2
MKL1	transcription regulator			7.08E-03	BCL2L1,MMP9,MYOCD,SELP,SERINC3,SLPI	30 (3)
RUNX3	transcription regulator			4.79E-02	CXCL8,ITGAM,MMP9
C1QBP	transcription regulator			1.85E-02	CXCL8,HAS2
NRF1	transcription regulator			4.18E-02	CXCL8,ESM1,HMOX1
SUFU	transcription regulator			2.15E-02	INS
ZNF148	transcription regulator			1.85E-02	FN1,ITGAM
CRX	transcription regulator			1.60E-02	PDE6A,PDE6B,PDE6C
SP100	transcription regulator			4.55E-02	GABRE,MMP1
NEUROD1	transcription regulator			1.43E-02	INS,NTRK3,PDE6C
PYCARD	transcription regulator			3.02E-03	CXCL8,MMP9,PTGS2	58 (15)
EED	transcription regulator			5.37E-03	GATA4,HOXC12,PTGS2
HDAC3	transcription regulator			4.89E-02	CXCL8,HMOX1,MMP9,PTGS2
TSC22D1	transcription regulator			6.54E-03	CXCL8,FN1
HOXC9	transcription regulator			2.64E-02	MMP13,MMP9
HNF4G	transcription regulator			4.26E-02	APOC3
GLI2	transcription regulator			2.90E-02	GATA4,IL10,IL1RL1,MMP13,MMP9
TGFB1I1	transcription regulator			4.03E-02	FN1,NOX4
HOXB5	transcription regulator			1.85E-02	MMP1,PLAUR
VDR	transcription regulator			1.52E-02	CSHL1,CXCL8,PTGS2,SLC51B,THBD,TRPV6
SP3	transcription regulator			3.09E-02	HAS2,IL10,LAMA1,MYH7,PLAUR,PTGS2,TIMP2,TNFRSF4
FOXA2	transcription regulator			3.29E-02	APOC3,GATA4,HPGD,IL13RA2,LTC4S,MYOCD,PNLIPRP1
CTCF	transcription regulator			4.71E-03	GATA4,IL17F,PCDHA8,ZBTB16
MAZ	transcription regulator			7.54E-04	INS,MMP1,MMP9
TBX5	transcription regulator			2.87E-02	ACTN2,BCL2L1,CXCL8,GATA4
BCL3	transcription regulator			2.61E-02	CXCL8,IL10,PLAUR
CCNT1	transcription regulator			1.85E-02	CXCL8,INS
KEAP1	transcription regulator			8.59E-03	ATP6V0D2,HMOX1,MMP9	51 (9)
ZNF350	transcription regulator			4.26E-02	MMP9
HOXB7	transcription regulator			1.19E-02	CXCL8,MMP9
TBP	transcription regulator			6.09E-04	CD3E,CSHL1,FN1,GATA4,PDE6B,PTGS2
NFATC1	transcription regulator			5.09E-03	B3GAT1,MYH7,NOX4,PTGS2,SELL
FOXC2	transcription regulator			3.62E-02	FN1,MMP9,PTGS2
FOSL2	transcription regulator			7.22E-03	CXCL8,HPGD,MMP1,MMP13	49 (11)
MYB	transcription regulator			1.84E-02	BCL2L1,FN1,MMP1,PTGS2,TFEC
PHB	transcription regulator			2.24E-02	BCL2L1,CXCL8
SNAI2	transcription regulator			3.09E-02	FN1,HPGD,MMP9
ARNTL2	transcription regulator			4.26E-02	THBD
TAF4B	transcription regulator			1.27E-02	FN1,MMP13,ZBTB16
MZF1	transcription regulator			2.24E-02	PRKCA,SELL
CDX1	transcription regulator			3.54E-02	CLDN2,PTGS2
HDAC4	transcription regulator			3.09E-05	CAP2,CNKSR2,CYFIP2,DLG2,MAPK10,MMP13,MMP9,NETO1,PRKCA,PTGS2	37 (4)
CREB3	transcription regulator			2.15E-02	MMP9
FOSB	transcription regulator			1.59E-03	HPGD,MMP1,MMP13,MMP9	37 (8)
TCF7L2	transcription regulator			2.70E-02	IL10,INS,MDH1B,MMP1
BACH1	transcription regulator			3.08E-02	HMOX1,MMP1
SMARCD1	transcription regulator			2.15E-02	MMP1
CBFA2T3	transcription regulator			1.51E-02	CBFA2T3,ITGAM
RNF2	transcription regulator			1.69E-02	GATA4,HORMAD2,HOXC5,HOXC6
ONECUT2	transcription regulator			4.26E-02	SYTL4
RELB	transcription regulator			2.70E-02	BCL2L1,CXCL8,LTB,PTGS2
Tcf7	transcription regulator			4.03E-02	CD3E,IL17F
KMT2B	transcription regulator			2.15E-02	HOXC6
INSM1	transcription regulator			4.26E-02	INS
KLF13	transcription regulator			4.03E-02	BCL2L1,IL10
LHX4	transcription regulator			4.26E-02	CSHL1
IRF6	transcription regulator			4.18E-02	CXCL8,IL10,PTGS2
