# Supplementary material for: CDCP1 promotes compensatory renal growth by integrating Src and Met signaling
Source: Life Sci Alliance. 2021 Feb 11;4(4):e202000832. doi: 10.26508/lsa.202000832 (PMC7893822; doi:10.26508/lsa.202000832)
Supplement: Supplementary file 8 [file LSA-2020-00832_TableS3.xlsx]

## Sheet: CDCP1-CG-EGFP
Table S3
Upstream regulator analysis of CDCP1-CG-EGFP overexpressed cysts
CDCP1-CG-EGFP + Dox vs. CDCP1-CG-EGFP - Dox
Upstream Regulator	Molecule Type	Predicted Activation State	Activation z-score	p-value of overlap	Target molecules in dataset	Mechanistic Network
JUND	transcription regulator		0.485	4.87e-06	APOC3,HMOX1,HPGD,IL10,MMP1,MMP13,MMP9,NOX4,PLAUR	68 (15)
ATF2	transcription regulator		1.595	6.45e-06	APOC3,BCL2L1,CXCL8,FN1,IL10,IL1RL1,MMP1,MMP13,MYH7,PTGS2	59 (14)
FOSL1	transcription regulator		1.902	8.37e-06	CXCL8,HPGD,IL10,MMP1,MMP13,MMP9,PLAUR,THBD	59 (14)
STAT3	transcription regulator	Activated	2.372	2.32e-05	BCL2L1,CCDC88A,CXCL8,FGL2,FN1,GBP6,HAS2,HAVCR1,HMOX1,IL10,IL13RA2,IL17F,ISG20,ITGAM,MMP13,MMP9,MYH7,OAS2,PLAUR,PTGS2,S1PR1,TFPI2,THBD	66 (14)
CEBPE	transcription regulator		1.513	2.64e-05	BCL2L1,IL10,ITGAM,MMP9,NCF1,PTGS2,SELL	43 (7)
JUNB	transcription regulator	Activated	2.774	5.03e-05	APOC3,FN1,HMOX1,HPGD,IL10,IL1RL1,MMP1,MMP13,MMP9,PLAUR	60 (13)
SP1	transcription regulator	Activated	2.43	7.09e-05	AGER,APOC3,CXCL8,FN1,HAS2,HMOX1,IL10,ITGAM,LAMA1,LTB,MMP1,MMP9,MYH7,NOX4,PDE6B,PLAUR,PRKCA,PTGS2,SELL,TFPI2,THBD,THRB,TIMP2,TNFRSF4	67 (15)
HDAC4	transcription regulator			7.12e-05	CAP2,CNKSR2,CYFIP2,DLG2,MAPK10,MMP13,MMP9,NETO1,PRKCA,PTGS2	62 (8)
ETV4	transcription regulator	Activated	2.156	0.000217	CXCL8,FN1,HPGD,MMP9,PTGS2	36 (6)
ETS2	transcription regulator	Activated	2.019	0.00023	BCL2L1,HMOX1,HPGD,MMP1,MMP13,MMP9,TFEC	45 (7)
STAT6	transcription regulator		1.36	0.000251	BCL2L1,CLDN2,GPM6B,HIPK2,IL10,IL13RA2,IL17F,ISG20,LTB,MMP13,MMP9,PTGS2,SELP,TFEC	73 (17)
FOXP3	transcription regulator		-0.371	0.000295	FGL2,IL10,IL1RL1,MMP9,NTRK3,PLAGL1,SATB1,SELL	75 (14)
NFKB1	transcription regulator		1.636	0.000296	BCL2L1,CXCL8,HAS2,HMOX1,IL10,LGALS1,LTB,LTC4S,MMP13,MMP9,PTGS2,SELP,TNFRSF4	62 (18)
ETS1	transcription regulator	Activated	2.097	0.000361	BCL2L1,FN1,GABRE,HMOX1,HPGD,IL10,LTB,MMP1,MMP13,MMP9,NCF1,SELL	42 (7)
ELK1	transcription regulator		0.156	0.000364	BCL2L1,BRF1,MMP13,MMP9,PRKCA,PTGS2	64 (14)
JUN	transcription regulator	Activated	2.964	0.000394	APOC3,C3AR1,CLDN2,CXCL8,CYGB,FN1,HMOX1,HPGD,IL10,IL1RL1,ITGAM,MCF2L,MMP1,MMP13,MMP9,PLAGL1,PLAUR,PTGS2	58 (12)
FOS	transcription regulator	Activated	3.465	0.000398	APLN,C3AR1,CLDN2,CXCL8,ESM1,FN1,GATA4,HAS2,HMOX1,HPGD,IL10,IL1RL1,LARGE1,MGAT4A,MMP1,MMP13,MMP9,PDE6B,PLAGL1,PLAUR,PTGS2,SLPI	57 (12)
IRF1	transcription regulator		0.831	0.000415	CXCL8,FGL2,IL10,LTB,MMP9,OAS2,PTGS2,SELL,SLPI,SOCS7	67 (14)
BCL11B	transcription regulator		1.387	0.000438	CXCL8,IL10,KCNIP2,LTB,NETO1	48 (7)
KLF2	transcription regulator		-0.003	0.000533	APLN,CXCL8,GATA4,IL1RL1,LTC4S,PTGS2,S1PR1,SELL,TFPI2,THBD	59 (15)
GATA3	transcription regulator		1.303	0.000602	BCL2L1,CD3E,ELOVL4,FN1,IL10,IL17RB,IL1RL1,LTB,SLPI,TNFRSF9,ZBTB16	71 (13)
RELA	transcription regulator	Activated	2.284	0.000635	BCL2L1,CXCL8,FN1,HAS2,HMOX1,IL10,LTB,LTC4S,MMP1,MMP9,OAS2,PTGS2,REG3G,SELP,TFPI2,TNFRSF4	68 (14)
MSC	transcription regulator		0.816	0.000657	DDX60,EPSTI1,IL17RB,MAP7D2,SELL,SLC51B
SMAD3	transcription regulator	Activated	2.341	0.000667	APOC3,COL6A3,DEPTOR,FN1,HAS2,HMOX1,MMP1,MMP13,MMP9,PTGS2,S1PR1,SLC51B	77 (16)
CEBPA	transcription regulator		1.97	0.000715	ADCY7,APLN,APOC3,C3AR1,CXCL8,HAS2,HMOX1,HPGD,IL10,ITGAM,LGALS1,MMP13,OAS2,PTGS2,SBSN,THBD,THRB	74 (18)
TBP	transcription regulator			0.000733	CD3E,CSHL1,FN1,GATA4,PDE6B,PTGS2
NFE2L2	transcription regulator		0.772	0.000741	ALDH3A1,ATP6V0D2,BCL2L1,COL4A2,CXCL8,FN1,HMOX1,IL10,MAFF,MAPK10,MMP9,NCF1,PIP5K1C,PKIA,PTGS2,SERINC3,Uox	70 (20)
HIF1A	transcription regulator	Activated	2.302	0.000939	APLN,BCL2L1,CXCL8,FN1,HMOX1,IL10,IL17F,LGALS1,MAFF,MMP1,MMP13,MMP9,NOX4,PLAUR,PRKCA,PTGS2,RAPGEF6	62 (17)
NFATC1	transcription regulator	Activated	2.207	0.000971	B3GAT1,IL10,IL17F,MYH7,NOX4,PTGS2,SELL	65 (15)
SNAI1	transcription regulator		1	0.00104	BCL2L1,CXCL8,FN1,HPGD,MMP9,PARVB,PTGS2,THBD	39 (7)
MAF	transcription regulator		1.128	0.00104	CRYBA2,CRYBA4,IL10,IL17F,INS
HMGB1	transcription regulator	Activated	2.192	0.00111	AGER,CXCL8,IL10,MMP1,MMP9,PTGS2	58 (16)
SPDEF	transcription regulator		-0.447	0.00134	COL13A1,COL4A2,COL6A3,CXCL8,PLAUR,PRKCA
ECSIT	transcription regulator		1.982	0.00142	CXCL8,HMOX1,PLAUR,PTGS2	58 (15)
ZNF148	transcription regulator			0.0015	BCL2L1,FN1,ITGAM
PIAS3	transcription regulator			0.0015	BCL2L1,MMP13,MMP9	62 (19)
KLF4	transcription regulator		0.279	0.00151	BCL2L1,CXCL8,FN1,GATA4,IL10,ITGAM,LAMA1,MYH7,MYOCD,PLAUR,SLPI,THBD	68 (17)
ZBTB16	transcription regulator		0.277	0.00177	CD3E,HOXC6,IL17F,MMP9,PTGS2,SATB1
MAZ	transcription regulator			0.00196	INS,MMP1,MMP9
SMAD2	transcription regulator	Activated	2.401	0.0021	FN1,HAS2,HMOX1,MMP13,MMP9,S1PR1	77 (18)
FOSB	transcription regulator			0.00229	HPGD,MMP1,MMP13,MMP9	38 (7)
ID3	transcription regulator		0.896	0.00249	BCL2L1,CBFA2T3,CXCL8,IL10,IL17RB,LTB,MMP9,SELL,TNFRSF4,ZBTB16	40 (5)
KEAP1	transcription regulator		0.762	0.00264	ATP6V0D2,HMOX1,MMP9,SELP	56 (11)
PYCARD	transcription regulator			0.00314	CXCL8,MMP9,PTGS2	60 (15)
Gm21596/Hmgb1	transcription regulator			0.00314	AGER,IL10,IL1RL1	58 (12)
SRF	transcription regulator		-1.133	0.00327	BCL2L1,GATA4,ITGAM,MAPK10,MCF2L,MGAT4A,MMP9,MPPED2,MYH7,MYOCD,PTGS2,RNF148,SELP,SLPI	48 (9)
Hmgb1	transcription regulator			0.00387	AGER,CXCL8,IL10	71 (16)
RSF1	transcription regulator			0.00455	BCL2L1,PTGS2
CTCF	transcription regulator			0.00555	GATA4,IL17F,PCDHA8,ZBTB16
MKL1	transcription regulator		0.277	0.00596	BCL2L1,CYFIP2,MMP9,MYOCD,SELP,SERINC3,SLPI	35 (4)
BACH2	transcription regulator		-1.177	0.00618	HMOX1,IL10,SATB1,TNFRSF4
NOTCH1	transcription regulator		-0.191	0.0065	BCL2L1,CXCL8,ESM1,HMOX1,IL10,ITGAM,MMP1,MYH7,NCF1,PTGS2	63 (16)
TSC22D1	transcription regulator			0.00673	CXCL8,FN1
PPRC1	transcription regulator		1.961	0.00686	CXCL8,ESM1,IL13RA2,PTGS2
CDX1	transcription regulator		0.152	0.00686	ALDH3A1,CLDN2,KCNJ15,PTGS2
KLF6	transcription regulator		1.565	0.00687	BCL2L1,CXCL8,MMP9,PTGS2,TFPI2	60 (15)
ZFP36	transcription regulator	Inhibited	-2.227	0.00741	IL10,MMP1,PLAUR,PTGS2,SERINC3	60 (15)
RELB	transcription regulator			0.00741	BCL2L1,CXCL8,IL10,LTB,PTGS2	46 (8)
ARNT2	transcription regulator		0.333	0.00763	AGER,COL12A1,CPXM2,ITIH3,KCNJ15,MYH7,SEMA5B,THRB,TNFRSF9
CEBPD	transcription regulator	Activated	2.207	0.00854	APOC3,CXCL8,IL10,ITGAM,MMP13,PTGS2	58 (9)
SIM1	transcription regulator		0.333	0.00893	AGER,COL12A1,CPXM2,ITIH3,KCNJ15,MYH7,SEMA5B,THRB,TNFRSF9
IRF3	transcription regulator		1.985	0.0092	CXCL8,DDX60,FN1,IL10,ISG20,MMP9,OAS2,TNFRSF4	68 (19)
MTF1	transcription regulator			0.00929	MMP13,MMP9
FOSL2	transcription regulator			0.011	CXCL8,HPGD,MMP1,MMP13
SIRT1	transcription regulator		-0.192	0.0111	APLN,BCL2L1,FN1,GATA4,HMOX1,IL10,MMP1,MMP13,MMP9,THBD
HOXB7	transcription regulator			0.0122	CXCL8,MMP9
NFKB2	transcription regulator		1.451	0.013	BCL2L1,CXCL8,MMP9,PTGS2
ELF3	transcription regulator			0.0132	FN1,MMP13,PTGS2
TAF4B	transcription regulator			0.0132	FN1,MMP13,ZBTB16
CREBBP	transcription regulator		1.709	0.0146	CD160,CXCL8,EPSTI1,HAS2,IL10,IL17F,IL17RE,MCF2L,MMP9,MYH7,NTRK3,PTGS2,RNF157,SELP
RCAN1	transcription regulator			0.0149	CXCL8,MYH7,PTGS2
NEUROD1	transcription regulator			0.0149	INS,NTRK3,PDE6C
CRX	transcription regulator			0.0166	PDE6A,PDE6B,PDE6C
SMAD4	transcription regulator		1.889	0.0169	APOC3,FN1,HAS2,HMOX1,HRH2,IL10,MMP1,MMP13,PTGS2
ID2	transcription regulator		0	0.0173	BCL2L1,CBFA2T3,IL10,IL17RB,LTB,SELL,TNFRSF4,ZBTB16
SPI1	transcription regulator		-0.088	0.0186	C3AR1,EPB41L2,IL10,ITGAM,MMP1,NCF1,PTGS2,TFEC
VDR	transcription regulator			0.0186	CSHL1,CXCL8,PTGS2,SLC51B,THBD,TRPV6
C1QBP	transcription regulator			0.0191	CXCL8,HAS2
HOXB5	transcription regulator			0.0191	MMP1,PLAUR
CCNT1	transcription regulator			0.0191	CXCL8,INS
CBFA2T3	transcription regulator			0.0191	CBFA2T3,ITGAM
EGR1	transcription regulator	Activated	2.2	0.0206	CSHL1,CXCL8,FN1,HMOX1,HPGD,ITGAM,MMP9,PTGS2
NCOR1	transcription regulator			0.0216	HAS2,HOXC6,MMP9,PFKFB1,PTGS2
ZNF366	transcription regulator			0.0218	IL10
RHOXF2/RHOXF2B	transcription regulator			0.0218	INS
SMARCD1	transcription regulator			0.0218	MMP1
KMT2B	transcription regulator			0.0218	HOXC6
RNF2	transcription regulator			0.0219	GATA4,HORMAD2,HOXC5,HOXC6
EP300	transcription regulator	Activated	2.605	0.0225	BCL2L1,CD160,CXCL8,EPSTI1,FN1,HMOX1,IL17F,IL17RE,INS,MCF2L,MMP1,NTRK3,PTGS2,RNF157
CYLD	transcription regulator			0.0226	CXCL8,IL10,NTRK3
CITED2	transcription regulator			0.0226	CXCL8,MMP1,MMP13
PHB	transcription regulator			0.023	BCL2L1,CXCL8
MZF1	transcription regulator			0.023	PRKCA,SELL
SMAD7	transcription regulator		-0.059	0.0243	COL6A3,DEPTOR,FN1,HMOX1,MMP1,MMP9
EED	transcription regulator			0.0248	GATA4,HOXC12,PTGS2
HNF1A	transcription regulator		1.309	0.025	ANGPTL3,APOC3,BCL2L1,C14orf105,C1S,CCL28,CD302,CDHR2,CLDN2,CSHL1,HAVCR1,INS,SLPI,WDFY2
ID1	transcription regulator			0.0266	BCL2L1,FN1,MMP13,MMP9
TSC22D3	transcription regulator			0.0271	CXCL8,IL10,PTGS2
HIF3A	transcription regulator			0.0272	APLN,PLAUR
HOXC9	transcription regulator			0.0272	MMP13,MMP9
ACTN4	transcription regulator			0.0272	CXCL8,MMP1
NEUROG1	transcription regulator		-1	0.0283	C1S,FN1,HAS2,MMP9
SREBF1	transcription regulator		0.152	0.0286	APOC3,BCL2L1,FN1,HMOX1,IL10,INS,PTGIR,PTGS2
BCL3	transcription regulator			0.0296	CXCL8,IL10,PLAUR
NFATC3	transcription regulator			0.0301	B3GAT1,IL10,MYH7,PTGS2
TBX5	transcription regulator			0.0301	ACTN2,BCL2L1,CXCL8,GATA4
BACH1	transcription regulator			0.0317	HMOX1,MMP1
GLI2	transcription regulator			0.0336	GATA4,IL10,IL1RL1,MMP13,MMP9
MEF2C	transcription regulator		1.067	0.0367	ACTN2,GATA4,MMP13,MYH7,PLAGL1
CEBPB	transcription regulator	Activated	2.267	0.0369	APLN,APOC3,BCL2L1,CXCL8,HAS2,IL10,INS,MMP1,MMP13,PLAUR,PTGS2,SBSN
TFAP4	transcription regulator			0.0375	BCL2L1,FN1,RPS6KA5
TCF4	transcription regulator			0.0377	CBFA2T3,FN1,MMP1,MMP13
XBP1	transcription regulator		-0.416	0.0396	CXCL8,FN1,GIF,HMOX1,INS,NCF1,RAB3A,S1PR1
YY1	transcription regulator			0.0404	BCL2L1,GPC3,HAS2,HMOX1,LAMA1,MMP13,PLAGL1,TNFRSF4,TNNC2
NRF1	transcription regulator			0.0404	CXCL8,ESM1,HMOX1
TGFB1I1	transcription regulator			0.0414	FN1,NOX4
KLF13	transcription regulator			0.0414	BCL2L1,IL10
KDM5A	transcription regulator		-0.816	0.0418	ACTN2,HMOX1,MYBPC1,MYH7,OPA1,TNNC2
MKL2	transcription regulator			0.0419	BCL2L1,SELP,SERINC3,SLPI
STAT1	transcription regulator		1.306	0.0424	BCL2L1,CXCL8,FGL2,GBP6,IL10,INS,MMP9,OAS2,PTGS2
LHX5	transcription regulator			0.0432	SLC32A1
KMT2C	transcription regulator			0.0432	HOXC6
TAF3	transcription regulator			0.0432	GATA4
SAP18	transcription regulator			0.0432	BCL2L1
HNF4G	transcription regulator			0.0432	APOC3
ZNF350	transcription regulator			0.0432	MMP9
ARNTL2	transcription regulator			0.0432	THBD
ONECUT2	transcription regulator			0.0432	SYTL4
INSM1	transcription regulator			0.0432	INS
LHX4	transcription regulator			0.0432	CSHL1
IRF6	transcription regulator			0.0434	CXCL8,IL10,PTGS2
SP3	transcription regulator			0.0467	HAS2,IL10,LAMA1,MYH7,PLAUR,PTGS2,TIMP2,TNFRSF4
NFATC2	transcription regulator		0.115	0.0479	FGL2,IL10,IL17F,ISG20,NOX4,PTGS2
CREB1	transcription regulator		1.821	0.0561	BCL2L1,CXCL8,CYFIP2,ERC2,FGL2,FN1,GAD2,HAS2,HMOX1,HPGD,KCNIP2,MMP1,MMP13,PLXNA2,PTGS2,SLC32A1
WT1	transcription regulator	Activated	2.335	0.0793	BCL2L1,CREBZF,GRB10,IL10,ITGAM,MMP13,MMP9,PLAUR
SMARCA4	transcription regulator		1.897	0.152	C4orf26,CLIC2,DUSP13,FN1,HPGD,KCNS3,LGALS1,MAFF,MMP1,PKIA,PLAUR,TIMP2,TNFRSF9,TNNC2
CTNNB1	transcription regulator	Activated	2.241	0.185	BCL2L1,BMP1,CBLN1,CLDN2,COL4A2,CXCL8,CYFIP2,FN1,IL10,MMP1,MMP9,MYBPC1,PLAUR,PTGS2,RAB3A,UPB1
TCF7L2	transcription regulator	Activated	2.39	0.391	CLDN2,HIPK2,IL10,INS,MDH1B,MMP1,PARVB
E2F1	transcription regulator		1.94	1	BCL2L1,CSHL1,FHDC1,MMP1,MYH7,PPP1R26,PPP1R3A,SLC32A1
HNF4A	transcription regulator		1.947	1	ABHD6,ADCY7,ALDH3A1,ALDH8A1,APOC3,BAAT,BCL2L1,C1S,CCL14,CDHR2,CLDN2,CXCL8,GABRE,ITIH3,OPA1,PNLIPRP1,RBP2,RPS6KA5,SELP,SLC22A3,SLPI,SYTL4,TPCN1,WDFY2,ZC2HC1C
